# Supplementary material for: A Strategy Potentially Suitable for Combined Preimplantation Genetic Testing of Aneuploidy and Monogenic Disease That Permits Direct Detection of Pathogenic Variants Including Repeat Expansions and Gene Deletions
Source: Int J Mol Sci. 2025 May 9;26(10):4532. doi: 10.3390/ijms26104532 (PMC12111625; doi:10.3390/ijms26104532)
Supplement: Supplementary file 1 [file ijms-26-04532-s001.zip]

Archive with 12 entries (12 files):
- Figure.S1.tiff
- Figure.S2.tiff
- Figure.S3.tiff
- Figure.S4.tiff
- Figure.S5.tiff
- Figure.S6.tiff
- Table S1_IJMS_20250504.pdf
- Table S2_IJMS_20250124.pdf
- Table S3_IJMS_20250504.pdf
- Table S4_IJMS_20250504.pdf
- Table S5_IJMS_20250504.pdf
- Table S6_IJMS_20250504.pdf
